# Supplementary material for: Development and Validation of the Policies, Opportunities, Initiatives and Notable Topics (POINTS) Audit for Campuses and Worksites
Source: Int J Environ Res Public Health. 2019 Mar 4;16(5):778. doi: 10.3390/ijerph16050778 (PMC6427413; doi:10.3390/ijerph16050778)
Supplement: Supplementary file 1 [file ijerph-16-00778-s001.zip]

Archive with 2 entries (2 files):
- S1 Policy_POINTS Questions.pdf
- S2 HCI questions.pdf
